# Supplementary material for: LPS-Induced Coagulation and Neuronal Damage in a Mice Model Is Attenuated by Enoxaparin
Source: Int J Mol Sci. 2022 Sep 9;23(18):10472. doi: 10.3390/ijms231810472 (PMC9499496; doi:10.3390/ijms231810472)
Supplement: Supplementary file 1 [file ijms-23-10472-s001.zip]

Archive with 1 entries (1 files):
- ijms-1872261-supplementary.pdf
